# Supplementary material for: In Vitro and In Silico Protocols for the Assessment of Anti-Tick Compounds from Pinus roxburghii against Rhipicephalus (Boophilus) microplus Ticks
Source: Animals (Basel). 2023 Apr 18;13(8):1388. doi: 10.3390/ani13081388 (PMC10135231; doi:10.3390/ani13081388)
Supplement: Supplementary file 1 [file animals-13-01388-s001.zip]

Archive with 1 entries (1 files):
- animals-2121473-supplementary.pdf
